# Supplementary material for: A young progenitor for the most common planetary systems in the Galaxy
Source: Nature. 2026 Jan 7;649(8096):310–4. doi: 10.1038/s41586-025-09840-z (PMC12779570; doi:10.1038/s41586-025-09840-z)
Supplement: Supplementary file 2 — Transit-timing measurements. A machine-readable table (CSV format) containing the primary dataset used in this work, consisting of the measured transit times and their 1σ uncertainties for planets V1298 Tau b, c, d and e. [file 41586_2025_9840_MOESM2_ESM.csv]

Planet	Epoch	Time [BJD-2454833]	Uncertainty [days]	Facility
c	0	2231.2832	0.002	K2
c	1	2239.5327	0.0045	K2
c	2	2247.7723	0.0098	K2
c	3	2256.035	0.0058	K2
c	4	2264.258	0.0064	K2
c	5	2272.5311	0.0018	K2
c	6	2280.7972	0.0067	K2
c	7	2289.0226	0.0067	K2
c	8	2297.2695	0.0034	K2
c	210	3963.607	0.0105	TMMT
c	211	3971.8525	0.003	HDI/KeplerCam/TMMT
c	214	3996.5942	0.0077	TMMT
c	216	4013.0976	0.0013	Spitzer
c	218	4029.5995	0.0023	APO
c	222	4062.5848	0.0021	APO/HDI
c	293	4648.1657	0.0047	TESS
c	294	4656.4005	0.0074	TESS
c	296	4672.9002	0.0045	TESS
c	298	4689.3978	0.0069	TESS
c	339	5027.6711	0.0049	LCO1m$\times$1
c	351	5126.6737	0.0046	LCO1m$\times$3
c	383	5390.7061	0.0028	MuSCAT2/LCO1m$\times$4
c	384	5398.96	0.002	LCO1m$\times$2
c	385	5407.2092	0.0017	MuSCAT3
c	387	5423.7178	0.0023	MuSCAT2
c	388	5431.9562	0.0006	MuSCAT3
c	390	5448.4547	0.0017	MuSCAT2
c	391	5456.7008	0.0015	MuSCAT2/KeplerCam
c	394	5481.4698	0.0027	MuSCAT2
c	395	5489.709	0.0049	LCO1m$\times$1
c	400	5530.9536	0.0021	MuSCAT3
d	0	2239.3899	0.0039	K2
d	1	2251.7913	0.003	K2
d	2	2264.2094	0.0069	K2
d	3	2276.5991	0.0035	K2
d	4	2289.022	0.0061	K2
d	143	4012.7974	0.0022	Spitzer
d	166	4298.0983	0.0046	LCO1m$\times$1
d	171	4360.1189	0.0026	Koyama
d	194	4645.4116	0.0027	TESS
d	195	4657.8171	0.0033	TESS
d	196	4670.2131	0.0027	TESS
d	197	4682.6064	0.004	TESS
d	227	5054.5934	0.0011	MuSCAT2
d	228	5066.9944	0.0013	MuSCAT3
d	229	5079.3889	0.0014	MuSCAT2/LCO1m$\times$1
d	232	5116.5786	0.0042	LCO1m$\times$2
d	235	5153.7473	0.0042	LCO1m$\times$2
d	255	5401.7488	0.0017	LCO1m$\times$3
d	258	5438.9578	0.0016	MuSCAT3
d	260	5463.7558	0.004	KeplerCam
d	261	5476.1547	0.0028	LCO1m$\times$1
d	263	5500.9653	0.0022	MuSCAT3
b	0	2234.0484	0.002	K2
b	1	2258.1898	0.0007	K2
b	2	2282.3254	0.003	K2
b	65	3803.2404	0.0015	Spitzer
b	74	4020.5009	0.0005	Spitzer
b	86	4310.164	0.0007	MuSCAT
b	100	4648.0886	0.0018	TESS
b	101	4672.2288	0.0015	TESS
b	117	5058.428	0.0055	LCO40cm$\times$1
b	118	5082.5685	0.0018	LCO1m$\times$3
b	119	5106.7201	0.0041	LCO1m$\times$1
b	122	5179.1312	0.0024	Koyama
b	128	5323.9664	0.002	MuSCAT3
b	129	5348.1105	0.0043	LCO1m$\times$2
b	134	5468.8072	0.0015	LCO1m$\times$2
b	136	5517.0876	0.002	Koyama
b	137	5541.2227	0.0041	LCO1m$\times$2
e	0	2263.6229	0.0025	K2
e	49	4648.7983	0.0013	TESS
e	57	5038.2516	0.0027	MuSCAT3/LCO1m$\times$1/LCO40cm$\times$1
e	59	5135.61	0.0033	LCO1m$\times$2
e	65	5427.681	0.0025	MuSCAT3/LCO1m$\times$2
e	66	5476.3465	0.0036	LCO1m$\times$1
